# Supplementary material for: Investigation of Weather Triggers Preceding Outbreaks of Acute Bovine Liver Disease in Australia
Source: Toxins (Basel). 2022 Jun 17;14(6):414. doi: 10.3390/toxins14060414 (PMC9229311; doi:10.3390/toxins14060414)
Supplement: Supplementary file 1 [file toxins-14-00414-s001.zip]

Archive with 1 entries (1 files):
- toxins-1750373 - Supplementary - Final.pdf
